# Supplementary material for: A Secondary Retrospective Analysis of the Predictive Value of Neutrophil-Reactive Intensity (NEUT-RI) in Septic and Non-Septic Patients in Intensive Care
Source: Diagnostics (Basel). 2024 Apr 16;14(8):821. doi: 10.3390/diagnostics14080821 (PMC11049356; doi:10.3390/diagnostics14080821)
Supplement: Supplementary file 1 [file diagnostics-14-00821-s001.zip]

Archive with 1 entries (1 files):
- diagnostics-2941584-supplementary.pdf
